# Supplementary material for: Highly Efficient Graphene Oxide/Zinc Oxide/Lignin Catalyst for Photocatalytic Degradation of Methylene Blue and Gentian Violet
Source: Nanomaterials (Basel). 2025 Sep 1;15(17):1342. doi: 10.3390/nano15171342 (PMC12430695; doi:10.3390/nano15171342)
Supplement: Supplementary file 1 [file nanomaterials-15-01342-s001.zip]

Archive with 1 entries (1 files):
- nanomaterials-3742088-supplementary.pdf
